# Supplementary material for: Dietary Behaviours and Association with Nutritional Status Among Malaysian School-Based Adolescents: Findings from Adolescent Health Survey 2022
Source: Nutrients. 2026 Jun 5;18(11):1833. doi: 10.3390/nu18111833 (PMC13258971; doi:10.3390/nu18111833)
Supplement: Supplementary file 1 [file nutrients-18-01833-s001.zip]

Archive with 2 entries (2 files):
- nutrients-4294817-File S2.pdf
- nutrients-4294817-File S1_STROBE-checklist.pdf
